# Supplementary material for: Cardiovascular–Kidney–Metabolic (CKM) Syndrome as Independent Risk Factor for Pneumococcal Pneumonia: Evidence from a Territory-Wide Study
Source: Microorganisms. 2026 Feb 12;14(2):439. doi: 10.3390/microorganisms14020439 (PMC12943617; doi:10.3390/microorganisms14020439)
Supplement: Supplementary file 1 [file microorganisms-14-00439-s001.zip]

Archive with 1 entries (1 files):
- microorganisms-4122261-supplementary.pdf
